# Supplementary material for: Baicalein-Cyclodextrin Inclusion Complexes Nasal Thermosensitive Hydrogel: Bioavailability Improvement and Pharmacokinetic Evaluation in Rats
Source: Pharmaceuticals (Basel). 2026 May 16;19(5):781. doi: 10.3390/ph19050781 (PMC13210136; doi:10.3390/ph19050781)
Supplement: Supplementary file 1 [file pharmaceuticals-19-00781-s001.zip]

Archive with 1 entries (1 files):
- pharmaceuticals-4275293-supplementary.pdf
